# Supplementary material for: Eomeshi NK Cells in Human Liver Are Long-Lived and Do Not Recirculate but Can Be Replenished from the Circulation
Source: J Immunol. 2016 Oct 21;197(11):4283–91. doi: 10.4049/jimmunol.1601424 (PMC5114885; doi:10.4049/jimmunol.1601424)
Supplement: Data Supplement [file JI_1601424.zip]

Archive with 2 entries (2 files):
- JI_1601424_Supplemental_Material_1.pdf
- manifest.xml
